# Supplementary material for: Atypical Facial Expressivity in Young Children with Problematic Peer Relationships
Source: Child Psychiatry Hum Dev. 2022 Sep 26;55(3):695–704. doi: 10.1007/s10578-022-01445-1 (PMC11061040; doi:10.1007/s10578-022-01445-1)
Supplement: Supplementary file 1 — Supplementary file1 (XLSX 14 KB) [file 10578_2022_1445_MOESM1_ESM.xlsx]

## Sheet: Sheet1
Correlation matrix showing associations between measures of facial activity at different muscle sites and SDQ scores
Measure	1	2	3	4	5	6	7	8	9	10	11	12	13	14	15	16	17	18	19	20	21	22	23	24
1. ZM happy	-
2. OO happy	.069	-
3. R happy	.401**	.005	-
4. CS happy	-.105	-.101	-.141	-
5. EW happy	.189	-.204	.049	-.143	-
6. F happy	.010	.109	.150	-.005	.026	-
7. D happy	-.086	-.030	.110	.024	.093	.198	-
8. ZM sad	.179	.083	.232	-.195	.125	.089		-
9. OO sad	.091	.378**	-.053	-.190	-.154	.076	.297*	.369**	-
10. R sad	.071	-.197	-.037	-.099	.079	-.023	.029	.149	-.026	-
11. CS sad	-.179	-.092	-.065	.283*	-.166	-.124	-.069	-.165	-.068	-.104	-
12. EW sad	.123	-.024	.317*	-.137	.488**	.267*	.224	.314*	.024	.070	-.129	-
13. F sad	-.126	-.094	-.055	-.011	.122	.350**	.013	.020	.039	-.158	-.117	.253*	-
14. D sad	.310*	.109	.192	-.133	.096	.033	.210	.072	.246*	-.046	-.090	.317**	.053	-
15. ZM fear	.251	.204	.104	-.192	.162	.156	-.117	.212	-.072	-.003	.124	.366**	.145	.163	-
16. OO fear	.164	.378**	-.123	.148	-.158	.069	-.015	.209	.252	.025	-.161	-.166	.001	-.107	.078	-
17. R fear	.175	-.009	.040	-.126	.191	-.018	-.063	.238	.056	-.135	-.022	.368**	.055	.083	.622**	.078	-
18. CS fear	.063	-.120	.054	.186	-.168	-.004	.092	-.138	.287*	-.256*	.171	-.184	.003	.122	-.082	.032	-.069	-
19. EW fear	.055	-.121	-.080	-.212	.425**	-.024	-.081	.090	-.047	.120	-.069	.168	.233	-.015	-.073	-.203	-.003	-.213	-
20. F fear	.037	-.170	-.017	-.110	.208	.305*	-.023	-.002	-.016	.114	-.182	.390**	.522**	.087	.129	.219	.069	-.075	.151	-
21. D fear	.103	-.214	-.048	.06	.075	.212	.132	-.030	-.021	.135	.001	.000	.215	-.011	-.011	-.083	.135	-.146	.307*	.061	-
22. SDQ Peer	.131	.261*	.225	-.092	.015	.033	.115	.214	.248*	.016	-.049	.066	-.228*	.176	.067	.184	.024	-.110	-.287*	-.141	-.168	-
23. SDQ Prosocial	.176	.087	.051	.200	-.125	.048	-.039	-.084	.030	-.057	.128	-.053	-.017	.130	.010	.238	-.144	.235	-0.145	.17	-.050	-.325**	-	-
24. SDQ Total	0.109	0.223	0.135	-0.139	0.08	-0.003	-0.097	0.078	0.061	-0.134	-0.072	0.079	-0.075	.256*	-0.047	0.048	0.068	0.06	-0.096	-0.163	-0.019	.424**	-.298**	-
ZM happy/sad/fear = zygomaticus activity during happy/sad/fear clips
OO happy/sad/fear = orbicularis oculi activity during happy/sad/fear clips
R happy/sad/fear = risorius activity during happy/sad/fear clips
CS happy/sad/fear = corrugator activity during happy/sad/fear clips
EW happy/sad/fear = eye widen activity during happy/sad/fear clips
F happy/sad/fear = frontalis activity during happy/sad/fear clips
D happy/sad/fear = depressor activity during happy/sad/fear clips
SDQ = Strengths and Difficulties Questionnaire
